# Supplementary material for: Bacillus subtilis YtpP and Thioredoxin A Are New Players in the Coenzyme-A-Mediated Defense Mechanism against Cellular Stress
Source: Antioxidants (Basel). 2023 Apr 15;12(4):938. doi: 10.3390/antiox12040938 (PMC10136147; doi:10.3390/antiox12040938)
Supplement: Supplementary file 1 [file antioxidants-12-00938-s001.zip]

Archive with 1 entries (1 files):
- antioxidants-2257475-supplementary.pdf
